# Supplementary material for: Defining objective clusters for rabies virus sequences using affinity propagation clustering
Source: PLoS Negl Trop Dis. 2018 Jan 22;12(1):e0006182. doi: 10.1371/journal.pntd.0006182 (PMC5794188; doi:10.1371/journal.pntd.0006182)
Supplement: S1 Table — Datasets used to demonstrate the dynamics of AP in Fig 1A and 1B are highlighted in red. (XLSX) [file pntd.0006182.s001.xlsx]

## Sheet: SupplementTable562FullGenomesRA
Name	Accession	Country of origin	Species	Isolate ID	Sequence Length	Year of isolation	AP Main Cluster
AB362483_Brazil_fox_-	AB362483	Brazil	fox	BR-Pfx1	11924		Cosmopolitan
AB517659_Brazil_dog_-	AB517659	Brazil	dog	BRdg335	11923		Cosmopolitan
AB517660_Brazil_fox_-	AB517660	Brazil	fox	BR-Pfx3	11925		Cosmopolitan
AB519641_Brazil_bat_-	AB519641	Brazil	bat	BR-AL1	11922		New_World
AB519642_Brazil_bat_-	AB519642	Brazil	bat	BR-DR1	11923		New_World
AB569299_Sri Lanka_human_2008	AB569299	Sri Lanka	human		11926	2008	Asian
AB608731_Brazil_bat_-	AB608731	Brazil	bat	BR-BAT34	11924		New_World
AB635373_Sri Lanka_cat_2009	AB635373	Sri Lanka	cat		11926	2009	Asian
AB645847_USA_groundhog_-	AB645847	USA	groundhog		11923	-	Cosmopolitan
AB699220_Bangladesh_goat_2010	AB699220	Bangladesh	goat		11928	2010	Arctic/Arctic-like
AB810256_Brazil_primates_-	AB810256	Brazil	primate	BRmk1358	11856		New_World
AB981663_Laos_dog_2011	AB981663	Laos	dog		11924	2011	Asian
AB981664_Laos_dog_2011	AB981664	Laos	dog		11924	2011	Asian
AY352480-RUS-Squirrel-1983	AY352480	Russia	Long-tailed ground squirrel		11926		Arctic/Arctic-like
DQ010123-USA/CAN-F-1988	DQ010123	USA/Canada	red fox		11926		Arctic/Arctic-like
EF437215_India_human_-	EF437215	India	human	NNV-RAB-H	11928	-	Arctic/Arctic-like
EU293111_Thailand_human_1983	EU293111	Thailand	human	8764THA	11925	1983	Asian
EU293113_Guyana_dog_1990	EU293113	Guyana	dog	9001FRA	11922	1990	New_World
EU293115_France_fox_1991	EU293115	France	red fox	9147FRA	11923	1991	Cosmopolitan
EU293116_Argentina_bat_1997	EU293116	Argentina	bat	9704ARG	11923	1997	New_World
EU311738_Canada_raccoon_1999	EU311738	Canada	raccoon	RRV ON-99-2	11923	1999	New_World
FJ712193_China_dog_2008	FJ712193	China	dog	D01	11925	2008	Asian
FJ712194_China_dog_2008	FJ712194	China	dog	D02	11925	2008	Asian
FJ712195_China_badger_2008	FJ712195	China	badger	F02	11923	2008	Asian
FJ712196_China_badger_2008	FJ712196	China	badger	F04	11923	2008	Asian
FJ866835_China_dog_2008	FJ866835	China	dog		11924	2008	Asian
FJ866836_China_dog_2008	FJ866836	China	dog		11924	2008	Asian
GQ412744_China_dog_1931	GQ412744	China	dog		11925	1931	Cosmopolitan
GU345746_China_dog_1992	GU345746	China	dog	CQ92	11908	1992	Asian
GU345747_China_human_1986	GU345747	China	human	J	11908	1986	Asian
GU345748_China_dog_2006	GU345748	China	dog	SH06	11924	2006	Asian
GU358653_China_dog_1994	GU358653	China	dog	GX4	11922	1994	Asian
GU647092_China_badger_2008	GU647092	China	badger	JX08-45	11922	2008	Asian
HE802675_Pakistan_bovine_2010	HE802675	Pakistan	bovine	Pk 23	11928	2010	Arctic/Arctic-like
HE802676_Pakistan_bovine_2007	HE802676	Pakistan	bovine	Pk 24	11928	2007	Arctic/Arctic-like
HQ317918_China_human_1956	HQ317918	China	human		11925	1956	Asian
HQ450385_China_dog_2008	HQ450385	China	dog	DRV-AH08	11924	2008	Asian
HQ450386_Mexico_dog_-	HQ450386	Mexico	dog	DRV-Mexico	11924	-	Cosmopolitan
JN234411_China_dog_1931	JN234411	China	dog		11925	1931	Cosmopolitan
JN609295_China_dog_2008	JN609295	China	dog		11924	2008	Asian
JQ423952_China_equine_2011	JQ423952	China	equine	BJ2011E	11924	2011	Asian
JQ647510_China_donkey_2011	JQ647510	China	donkey		11924	2011	Asian
JQ685892_USA_gray fox_2009	JQ685892	USA	gray fox	2398	11828	2009	New_World
JQ685893_USA_skunk_2001	JQ685893	USA	skunk	SM5079	11929	2001	New_World
JQ685894_USA_skunk_1994	JQ685894	USA	skunk	CA982	11923	1994	Cosmopolitan
JQ685895_USA_bat_2003	JQ685895	USA	bat	WA1185	11926	2003	New_World
JQ685896_USA_gray fox_2009	JQ685896	USA	gray fox	2402	11821	2009	New_World
JQ685897_USA_bat_2001	JQ685897	USA	bat	SM5442	11922	2001	New_World
JQ685898_USA_bat_2009	JQ685898	USA	bat	A093500	11922	2009	New_World
JQ685899_USA_gray fox_2009	JQ685899	USA	gray fox	A10-0515	11930	2009	Cosmopolitan
JQ685900_USA_bat_2003	JQ685900	USA	bat	FL769	11924	2003	New_World
JQ685901_USA_raccoon_2003	JQ685901	USA	raccoon	RAC	11924	2003	New_World
JQ685902_USA_bat_2005	JQ685902	USA	bat	TN209	11924	2005	New_World
JQ685903_USA_bat_2004	JQ685903	USA	bat	CA04148	11922	2004	New_World
JQ685904_USA_skunk_2001	JQ685904	USA	skunk	SM5081	11929	2001	New_World
JQ685905_USA_bat_2003	JQ685905	USA	bat	FL385	11922	2003	New_World
JQ685906_USA_skunk_2001	JQ685906	USA	skunk	SM5102	11828	2001	New_World
JQ685907_USA_bat_1996	JQ685907	USA	bat	SM3849	11922	1996	New_World
JQ685908_USA_gray fox_2009	JQ685908	USA	gray fox	1060	11821	2009	New_World
JQ685909_USA_bat_2005	JQ685909	USA	bat	CA100	11922	2005	New_World
JQ685910_USA_bat_2002	JQ685910	USA	bat	TX5960	11925	2002	New_World
JQ685911_USA_skunk_2001	JQ685911	USA	skunk	SM5077	11922	2001	New_World
JQ685912_USA_gray fox_2009	JQ685912	USA	gray fox	2400	11830	2009	New_World
JQ685913_USA_bat_1985	JQ685913	USA	bat	AZBAT-6763	11922	1985	New_World
JQ685914_USA_gray fox_2010	JQ685914	USA	gray fox	OR703	11817	2010	New_World
JQ685915_USA_bat_2002	JQ685915	USA	bat	TX4904	11924	2002	New_World
JQ685916_USA_bat_2002	JQ685916	USA	bat	FL1010	11923	2002	New_World
JQ685917_USA_coyote_2010	JQ685917	USA	coyote	CO-Coyot-2010	11922	2010	New_World
JQ685918_USA_gray fox_2010	JQ685918	USA	gray fox	OR05506	11924	2010	New_World
JQ685919_USA_bat_2005	JQ685919	USA	bat	NJ2262	11924	2005	New_World
JQ685920_USA_bat_1984	JQ685920	USA	bat	EF	11924	1984	New_World
JQ685921_USA_bat_2001	JQ685921	USA	bat	FL1078	11910	2001	New_World
JQ685922_USA_bat_2005	JQ685922	USA	bat	TN186	11923	2005	New_World
JQ685923_USA_bat_1999	JQ685923	USA	bat	SM4871	11922	1999	New_World
JQ685924_USA_gray fox_2010	JQ685924	USA	gray fox	OR704	11817	2010	New_World
JQ685925_USA_bat_2004	JQ685925	USA	bat	WAEF03	11924	2004	New_World
JQ685926_USA_bat_2005	JQ685926	USA	bat	AZ2408	11824	2005	New_World
JQ685927_USA_skunk_2001	JQ685927	USA	skunk	SM5080	11813	2001	New_World
JQ685928_USA_gray fox_2009	JQ685928	USA	gray fox	2403	11821	2009	New_World
JQ685929_Mexico_skunk_2009	JQ685929	Mexico	skunk	MEXSK3644	11923	2009	New_World
JQ685930_USA_skunk_2001	JQ685930	USA	skunk	SM5103	11808	2001	New_World
JQ685931_USA_bat_2000	JQ685931	USA	bat	WA0173	11922	2000	New_World
JQ685932_USA_skunk_2001	JQ685932	USA	skunk	SM5076	11929	2001	New_World
JQ685933_USA_gray fox_2004	JQ685933	USA	gray fox	SM5950	11922	2004	New_World
JQ685934_USA_gray fox_2009	JQ685934	USA	gray fox	2401	11922	2009	New_World
JQ685935_USA_skunk_2001	JQ685935	USA	skunk	SM5074	11828	2001	New_World
JQ685936_Mexico_bovine_2009	JQ685936	Mexico	bovine	3634DR	11883	2009	New_World
JQ685937_USA_cat_2009	JQ685937	USA	cat	2396	11802	2009	New_World
JQ685938_USA_skunk_2009	JQ685938	USA	skunk	A10-0514	11923	2009	New_World
JQ685939_USA_gray fox_2009	JQ685939	USA	gray fox	2399	11834	2009	New_World
JQ685940_USA_skunk_2001	JQ685940	USA	skunk	SM5100	11922	2001	New_World
JQ685941_USA_skunk_2005	JQ685941	USA	skunk	SM1545	11922	2005	New_World
JQ685942_USA_bat_1981	JQ685942	USA	bat	AZBAT-65094	11922	1981	New_World
JQ685943_USA_gray fox_2009	JQ685943	USA	gray fox	A10-0511	11925	2009	Cosmopolitan
JQ685944_USA_skunk_1984	JQ685944	USA	skunk	NC839	11925	1984	Cosmopolitan
JQ685945_USA_cat_2005	JQ685945	USA	cat	SM6709	11922	2005	New_World
JQ685946_USA_bat_1999	JQ685946	USA	bat	SM4862	11922	1999	New_World
JQ685947_USA_bat_2004	JQ685947	USA	bat	TN310	11927	2004	New_World
JQ685948_USA_gray fox_2010	JQ685948	USA	gray fox	OR05455	11922	2010	New_World
JQ685949_USA_skunk_2001	JQ685949	USA	skunk	SM5075	11813	2001	New_World
JQ685950_USA_bat_2009	JQ685950	USA	bat	A093504	11922	2009	New_World
JQ685951_USA_bat_2010	JQ685951	USA	bat	AZ10-144	11821	2010	New_World
JQ685952_USA_bat_2002	JQ685952	USA	bat	A02-2971	11923	2002	New_World
JQ685953_Mexico_human_2009	JQ685953	Mexico	human	3645DR	11899	2009	New_World
JQ685954_Mexico_skunk_2007	JQ685954	Mexico	skunk	MEXSK13938	11923	2007	New_World
JQ685955_USA_bat_2005	JQ685955	USA	bat	AZ4490	11923	2005	New_World
JQ685956_USA_bat_1975	JQ685956	USA	bat	AZBAT-7453	11922	1975	New_World
JQ685957_USA_gray fox_2009	JQ685957	USA	gray fox	OR8767	11922	2009	New_World
JQ685958_USA_skunk_2001	JQ685958	USA	skunk	SM5101	11929	2001	New_World
JQ685959_USA_skunk_2001	JQ685959	USA	skunk	SM5451	11922	2001	New_World
JQ685960_USA_bat_2001	JQ685960	USA	bat	SM4872	11922	2001	New_World
JQ685961_USA_bat_2010	JQ685961	USA	bat	AZ10-140	11922	2010	New_World
JQ685962_USA_skunk_2001	JQ685962	USA	skunk	SM5441	11922	2001	New_World
JQ685963_Mexico_coati_2009	JQ685963	Mexico	coati	Coati-3639	11922	2009	New_World
JQ685964_USA_skunk_2004	JQ685964	USA	skunk	SM5596	11922	2004	New_World
JQ685965_USA_bat_2002	JQ685965	USA	bat	A02-2972	11923	2002	New_World
JQ685966_USA_skunk_2001	JQ685966	USA	skunk	SM5470	11929	2001	New_World
JQ685967_USA_skunk_-	JQ685967	USA	skunk	NC1234	11923	-	Cosmopolitan
JQ685968_USA_skunk_2009	JQ685968	USA	skunk	A10-0512	11923	2009	New_World
JQ685969_USA_skunk_2001	JQ685969	USA	skunk	SM5440	11922	2001	New_World
JQ685970_USA_skunk_1974	JQ685970	USA	skunk	CASK2	11923	1974	Cosmopolitan
JQ685971_USA_bat_2009	JQ685971	USA	bat	AZ3003	11924	2009	New_World
JQ685972_USA_gray fox_2009	JQ685972	USA	gray fox	2395	11821	2009	New_World
JQ685973_USA_coyote_2011	JQ685973	USA	coyote	A11-1043	11922	2011	New_World
JQ685974_USA_bat_1995	JQ685974	USA	bat	SM3844	11922	1995	New_World
JQ685975_Mexico_skunk_2009	JQ685975	Mexico	skunk	MEXSK3636	11925	2009	Cosmopolitan
JQ685976_USA_gray fox_2009	JQ685976	USA	gray fox	2526	11802	2009	New_World
JQ685977_USA_gray fox_2010	JQ685977	USA	gray fox	OR58	11821	2010	New_World
JQ730682_China_dog_2010	JQ730682	China	dog		11923	2010	Asian
JQ944704_Russia_raccoon dog_2009	JQ944704	Russia	raccoon dog	184VNO	11923	2009	Cosmopolitan
JQ944705_Russia_dog_2008	JQ944705	Russia	dog	1350KRA	11923	2008	Cosmopolitan
JQ944706_Russia_dog_2008	JQ944706	Russia	dog	1352KRA	11923	2008	Cosmopolitan
JQ944707_Russia_deer_2008	JQ944707	Russia	deer	1410KOM	11927	2008	Arctic/Arctic-like
JQ944708_Russia_red fox_2008	JQ944708	Russia	red fox	1564NNO	11914	2008	Cosmopolitan
JQ970480_China_dog_2008	JQ970480	China	dog		11922	2008	Asian
JQ970481_China_dog_2006	JQ970481	China	dog		11924	2006	Asian
JQ970482_China_dog_2006	JQ970482	China	dog		11924	2006	Asian
JQ970483_China_dog_2008	JQ970483	China	dog		11924	2008	Asian
JQ970484_China_dog_2009	JQ970484	China	dog		11924	2009	Asian
JQ970485_China_dog_2009	JQ970485	China	dog		11923	2009	Asian
JQ970486_China_dog_2007	JQ970486	China	dog		11924	2007	Asian
JQ970487_China_dog_2009	JQ970487	China	dog		11924	2009	Asian
JX088694_China_pig_-	JX088694	China	pig		11923	-	Asian
JX473838_Namibia_jackal_2009	JX473838	Namibia	jackal	178J09	11923	2009	Cosmopolitan
JX473839_Namibia_jackal_2009	JX473839	Namibia	jackal	192J09	11923	2009	Cosmopolitan
JX473840_Namibia_kudu_2009	JX473840	Namibia	kudu	239K09	11923	2009	Cosmopolitan
JX473841_Namibia_kudu_2009	JX473841	Namibia	kudu	240K09	11923	2009	Cosmopolitan
KC169986_China_bovine_2009	KC169986	China	bovine		11923	2009	Asian
KC171643_South Korea_bovine_2008	KC171643	South Korea	bovine	08F40	11928	2008	Arctic/Arctic-like
KC171644_South Korea_raccoon dog_2004	KC171644	South Korea	raccoon dog	BD0406CC	11928	2004	Arctic/Arctic-like
KC171645_South Korea_raccoon dog_1999	KC171645	South Korea	raccoon dog	BV9901PJ	11928	1999	Arctic/Arctic-like
KC193267_China_bovine_2011	KC193267	China	bovine	CNM1101C	11924	2011	Asian
KC196743_Nigeria_dog_2011	KC196743	Nigeria	dog	DRV-NG11	11923	2011	Cosmopolitan
KC252633_China_bovine_2011	KC252633	China	bovine	CNM1101C	11917	2011	Cosmopolitan
KC252634_China_dog_2011	KC252634	China	dog	CNM1104D	11924	2011	Asian
KC595280_Russia_red fox_2011	KC595280	Russia	red fox	Rus(Lipetsk)8052f_2011	11796	2011	Cosmopolitan
KC595281_Russia_cat_2011	KC595281	Russia	cat	Rus(Lipetsk)8053c_2011	11799	2011	Cosmopolitan
KC595282_Russia_red fox_2011	KC595282	Russia	red fox	Rus(Lipetsk)8054f_2011	11798	2011	Cosmopolitan
KC595283_Russia_red fox_2011	KC595283	Russia	red fox	Rus(Lipetsk)8057f_2011	11798	2011	Cosmopolitan
KC660078_China_dog_2012	KC660078	China	dog		11815	2012	Asian
KC737850_USA_human_2011	KC737850	USA	human	A11-5300	11925	2011	Cosmopolitan
KC762941_China_badger_2009	KC762941	China	badger	JX09-17(fb)	11923	2009	Asian
KC977995_China_dog_2009	KC977995	China	dog		11923	2009	Asian
KF154996_United Kingdom_human_1987	KF154996	United Kingdom	human	RV61	11928	1987	Arctic/Arctic-like
KF154997_Estonia_raccoon dog_-	KF154997	Estonia	raccoon dog	RV437	11923	-	Cosmopolitan
KF154998_Israel_dog_1950	KF154998	Israel	dog	RV2324	11924	1950	Cosmopolitan
KF154999_United Kingdom_dog_2008	KF154999	United Kingdom	dog	RV2417	11924	2008	Asian
KF155000_Iraq_bovine_2010	KF155000	Iraq	bovine	RV2516	11923	2010	Cosmopolitan
KF155001_Morocco_bovine_2009	KF155001	Morocco	bovine	RV2627	11926	2009	Cosmopolitan
KF155002_Tanzania_dog_2010	KF155002	Tanzania	dog	RV2772	11923	2010	Cosmopolitan
KF620487_Republic of China (ROC)_badger_2012	KF620487	Republic of China (ROC)	badger	R2012-26	11923	2012	Asian
KF620488_Republic of China (ROC)_badger_2012	KF620488	Republic of China (ROC)	badger	R2012-88	11923	2012	Asian
KF620489_Republic of China (ROC)_badger_2013	KF620489	Republic of China (ROC)	badger	R2013-01	11923	2013	Asian
KF726852_China_badger_2009	KF726852	China	badger	JX09-18	11922	2009	Asian
KF726853_China_badger_2010	KF726853	China	badger	JX10-37	11924	2010	Asian
KF977826_Central African Republic_human_2011	KF977826	Central African Republic	human	CAR_11/001h	11923	2011	Cosmopolitan
KJ004416_China_human_2013	KJ004416	China	human	JZ13-Lv	11924	2013	Asian
KJ564280_China_fallow deer_2013	KJ564280	China	fallow deer	IMDRV-13	11924	2013	Asian
KM016899_China_red fox_2014	KM016899	China	red fox	WQ14-RF	11923	2014	Cosmopolitan
KM272192_China_dog_2013	KM272192	China	dog	qh2/China/2012	11927	2013	Arctic/Arctic-like
KM594023_Brazil_common marmoset_2008	KM594023	Brazil	common marmoset	IP 6634/08	11878	2008	New_World
KM594024_Brazil_common marmoset_2012	KM594024	Brazil	common marmoset	IP 1770/12	11879	2012	New_World
KM594025_Brazil_common marmoset_2007	KM594025	Brazil	common marmoset	IP 5402/07	11878	2007	New_World
KM594026_Brazil_argentine brown bat_2009	KM594026	Brazil	argentine brown bat	IP 512/09	11881	2009	New_World
KM594027_Brazil_argentine brown bat_2010	KM594027	Brazil	argentine brown bat	IP 230/10	11881	2010	New_World
KM594028_Brazil_argentine brown bat_2010	KM594028	Brazil	argentine brown bat	IP 346/10	11881	2010	New_World
KM594029_Brazil_argentine brown bat_2006	KM594029	Brazil	argentine brown bat	IP 3208/06	11882	2006	New_World
KM594030_Brazil_black myotis_2010	KM594030	Brazil	black myotis	IP 1400/10	11880	2010	New_World
KM594031_Brazil_black myotis_2010	KM594031	Brazil	black myotis	IP 163/10	11879	2010	New_World
KM594032_Brazil_black myotis_2010	KM594032	Brazil	black myotis	IP 497/10	11880	2010	New_World
KM594033_Brazil_mexican free-tailed bat_2010	KM594033	Brazil	mexican free-tailed bat	IP 4431/10	11883	2010	New_World
KM594034_Brazil_ broad-eared bat_2010	KM594034	Brazil	broad-eared bat	IP 350/10	11883	2010	New_World
KM594035_Brazil_ broad-eared bat_2010	KM594035	Brazil	broad-eared bat	IP 412/10	11883	2010	New_World
KM594036_Brazil_ broad-eared bat_2010	KM594036	Brazil	broad-eared bat	IP 542/10	11883	2010	New_World
KM594037_Brazil_mexican free-tailed bat_2009	KM594037	Brazil	mexican free-tailed bat	IP 3176/09	11879	2009	New_World
KM594038_Brazil_mexican free-tailed bat_2010	KM594038	Brazil	mexican free-tailed bat	IP 1586/10	11879	2010	New_World
KM594039_Brazil_crab-eating fox_2009	KM594039	Brazil	crab-eating fox	IP 7841/09	11881	2009	Cosmopolitan
KM594040_Brazil_common vampire bat_2013	KM594040	Brazil	common vampire bat	IP 2992/13	11879	2013	New_World
KM594041_Brazil_common vampire bat_2013	KM594041	Brazil	common vampire bat	IP 2990/13	11879	2013	New_World
KM594042_Brazil_common vampire bat_2013	KM594042	Brazil	common vampire bat	IP 2991/13	11879	2013	New_World
KM594043_Brazil_bos taurus_2012	KM594043	Brazil	cattle	IP 4005/12	11881	2012	New_World
KP723638_Ethiopia_ethiopian wolf_2014	KP723638	Ethiopia	ethiopian wolf	RV2985	11926	2014	Cosmopolitan
KR230089_China_cattle_2015	KR230089	China	cattle	SXBJ15	11924	2015	Asian
KR230090_China_cattle_2015	KR230090	China	cattle	SXYL15	11924	2015	Asian
KR906734_Tanzania_dog_2008	KR906734	Tanzania	dog	RV2495.1	11923	2008	Cosmopolitan
KR906735_Tanzania_dog_2008	KR906735	Tanzania	dog	RV2498.1	11903	2008	Cosmopolitan
KR906736_Tanzania_dog_2008	KR906736	Tanzania	dog	RV2499.1	11923	2008	Cosmopolitan
KR906737_Tanzania_dog_2008	KR906737	Tanzania	dog	RV2500.1	11920	2008	Cosmopolitan
KR906738_Tanzania_cow_2004	KR906738	Tanzania	cattle	RV2501.1	11923	2004	Cosmopolitan
KR906739_Tanzania_dog_2004	KR906739	Tanzania	dog	RV2502.1	11923	2004	Cosmopolitan
KR906740_Tanzania_wild cat_2009	KR906740	Tanzania	wild cat	RV2503.1	11914	2009	Cosmopolitan
KR906741_Tanzania_dog_2003	KR906741	Tanzania	dog	RV2504.1	11923	2003	Cosmopolitan
KR906742_Tanzania_dog_2009	KR906742	Tanzania	dog	RV2767.1	11923	2009	Cosmopolitan
KR906743_Tanzania_dog_2010	KR906743	Tanzania	dog	RV2770.1	11914	2010	Cosmopolitan
KR906744_Tanzania_dog_2010	KR906744	Tanzania	dog	RV2771.1	11914	2010	Cosmopolitan
KR906745_Tanzania_dog_2010	KR906745	Tanzania	dog	RV2773.1	11914	2010	Cosmopolitan
KR906746_Tanzania_dog_2010	KR906746	Tanzania	dog	RV2774.1	11875	2010	Cosmopolitan
KR906747_Tanzania_dog_2010	KR906747	Tanzania	dog	RV2775.1	11923	2010	Cosmopolitan
KR906748_Tanzania_dog_2010	KR906748	Tanzania	dog	RV2776.1	11923	2010	Cosmopolitan
KR906749_Tanzania_dog_2010	KR906749	Tanzania	dog	RV2777.1	11878	2010	Cosmopolitan
KR906750_Tanzania_dog_2010	KR906750	Tanzania	dog	RV2778.1	11854	2010	Cosmopolitan
KR906751_Tanzania_dog_2011	KR906751	Tanzania	dog	RV2780.1	11915	2011	Cosmopolitan
KR906752_Tanzania_dog_2011	KR906752	Tanzania	dog	RV2782.1	11923	2011	Cosmopolitan
KR906753_Tanzania_cow_2011	KR906753	Tanzania	cattle	RV2783.1	11922	2011	Cosmopolitan
KR906754_Tanzania_dog_2011	KR906754	Tanzania	dog	RV2784.1	11865	2011	Cosmopolitan
KR906755_Tanzania_dog_2011	KR906755	Tanzania	dog	RV2793.1	11923	2011	Cosmopolitan
KR906756_Tanzania_dog_2011	KR906756	Tanzania	dog	RV2799.1	11923	2011	Cosmopolitan
KR906757_Tanzania_dog_2010	KR906757	Tanzania	dog	RV2807.1	11890	2010	Cosmopolitan
KR906758_Tanzania_sheep_2010	KR906758	Tanzania	sheep	RV2808.1	11825	2010	Cosmopolitan
KR906759_Tanzania_dog_2010	KR906759	Tanzania	dog	RV2809.1	11829	2010	Cosmopolitan
KR906760_Tanzania_dog_2010	KR906760	Tanzania	dog	RV2810.1	11920	2010	Cosmopolitan
KR906761_Tanzania_dog_2010	KR906761	Tanzania	dog	RV2811.1	11845	2010	Cosmopolitan
KR906762_Tanzania_dog_2010	KR906762	Tanzania	dog	RV2813.1	11914	2010	Cosmopolitan
KR906763_Tanzania_dog_2010	KR906763	Tanzania	dog	RV2814.1	11920	2010	Cosmopolitan
KR906764_Tanzania_goat_2010	KR906764	Tanzania	goat	RV2815.1	11914	2010	Cosmopolitan
KR906765_Tanzania_dog_2010	KR906765	Tanzania	dog	RV2816.1	11923	2010	Cosmopolitan
KR906766_Tanzania_dog_2010	KR906766	Tanzania	dog	RV2817.1	11914	2010	Cosmopolitan
KR906767_Tanzania_dog_2011	KR906767	Tanzania	dog	RV2861.1	11914	2011	Cosmopolitan
KR906768_Tanzania_dog_2011	KR906768	Tanzania	dog	RV2862.1	11878	2011	Cosmopolitan
KR906769_Tanzania_dog_2011	KR906769	Tanzania	dog	RV2871.1	11923	2011	Cosmopolitan
KR906770_Tanzania_dog_2011	KR906770	Tanzania	dog	RV2875.1	11914	2011	Cosmopolitan
KR906771_Tanzania_dog_2011	KR906771	Tanzania	dog	RV2894.1	11923	2011	Cosmopolitan
KR906772_Tanzania_dog_2011	KR906772	Tanzania	dog	RV2896.1	11923	2011	Cosmopolitan
KR906773_Tanzania_dog_2011	KR906773	Tanzania	dog	RV2900.1	11923	2011	Cosmopolitan
KR906774_Tanzania_dog_2011	KR906774	Tanzania	dog	RV2901.1	11921	2011	Cosmopolitan
KR906775_Tanzania_unknown_2011	KR906775	Tanzania	unknown	RV2902.1	11854	2011	Cosmopolitan
KR906776_Tanzania_dog_2011	KR906776	Tanzania	dog	RV2907.1	11923	2011	Cosmopolitan
KR906777_Tanzania_unknown_2011	KR906777	Tanzania	unknown	RV3091.1	11923	2011	Cosmopolitan
KR906778_Tanzania_unknown_2011	KR906778	Tanzania	unknown	RV3093.1	11914	2011	Cosmopolitan
KR906779_Tanzania_cow_2012	KR906779	Tanzania	cattle	RV3100.1	11920	2012	Cosmopolitan
KR906780_Tanzania_dog_2011	KR906780	Tanzania	dog	RV3104.1	11920	2011	Cosmopolitan
KR906781_Tanzania_unknown_2012	KR906781	Tanzania	unknown	RV3107.1	11923	2012	Cosmopolitan
KR906782_Tanzania_dog_2012	KR906782	Tanzania	dog	RV3111.1	11919	2012	Cosmopolitan
KR906783_Tanzania_dog_2012	KR906783	Tanzania	dog	RV3117.1	11923	2012	Cosmopolitan
KR906784_Tanzania_dog_2012	KR906784	Tanzania	dog	RV3125.1	11923	2012	Cosmopolitan
KR906785_Tanzania_unknown_2012	KR906785	Tanzania	unknown	RV3127.1	11922	2012	Cosmopolitan
KR906786_Tanzania_pig_2012	KR906786	Tanzania	pig	RV3128.1	11923	2012	Cosmopolitan
KR906787_Tanzania_cow_2012	KR906787	Tanzania	cattle	RV3131.1	11923	2012	Cosmopolitan
KR906788_Tanzania_cow_2012	KR906788	Tanzania	cattle	RV3132.1	11919	2012	Cosmopolitan
KR906789_Tanzania_dog_2012	KR906789	Tanzania	dog	RV3133.1	11923	2012	Cosmopolitan
KR906790_Tanzania_dog_2012	KR906790	Tanzania	dog	RV3140.1	11923	2012	Cosmopolitan
KR906791_Tanzania_dog_2012	KR906791	Tanzania	dog	RV3149.1	11874	2012	Cosmopolitan
KR906792_Tanzania_dog_2012	KR906792	Tanzania	dog	RV3123.1	11923	2012	Cosmopolitan
KT336432_South Africa_dog_2012	KT336432	South Africa	dog	55612	11923	2012	Cosmopolitan
KT336433_Zimbabwe_dog_1991	KT336433	Zimbabwe	dog	20034	11923	1991	Cosmopolitan
KT336434_Zimbabwe_dog_1992	KT336434	Zimbabwe	dog	21057	11923	1992	Cosmopolitan
KT336435_Zimbabwe_dog_1993	KT336435	Zimbabwe	dog	21467	11923	1993	Cosmopolitan
KT336436_South Africa_dog_2012	KT336436	South Africa	dog	33512	11923	2012	Cosmopolitan
KT336437_South Africa_dog_2012	KT336437	South Africa	dog	34312	11923	2012	Cosmopolitan
KT728348_Russia_human_2003	KT728348	Russia	human	Rus(Astrakhan)_8329H_2003	11873	2003	Cosmopolitan
KT728349_Russia_human_2003	KT728349	Russia	human	Rus(Astrakhan)_8330H_2003	11873	2003	Cosmopolitan
KU198460_USA_arctic fox_1989	KU198460	USA	arctic fox	89V809AFX	11926	1989	Arctic/Arctic-like
KU198461_Canada_arctic fox_1990	KU198461	Canada	arctic fox	90L2968AFX	11927	1990	Arctic/Arctic-like
KU198462_USA_arctic fox_1990	KU198462	USA	arctic fox	90V814AFX	11926	1990	Arctic/Arctic-like
KU198463_USA_red fox_1990	KU198463	USA	red fox	90V820RFX	11926	1990	Arctic/Arctic-like
KU198464_Canada_arctic fox_1991	KU198464	Canada	arctic fox	91L0085AFX	11927	1991	Arctic/Arctic-like
KU198465_Canada_red fox_1992	KU198465	Canada	red fox	92N7894RFX	11926	1992	Arctic/Arctic-like
KU198466_Canada_arctic fox_1993	KU198466	Canada	arctic fox	93N1395AFX	11927	1993	Arctic/Arctic-like
KU198467_Canada_arctic fox_1997	KU198467	Canada	arctic fox	97L1793AFX	11926	1997	Arctic/Arctic-like
KU198468_Canada_red fox_2000	KU198468	Canada	red fox	00N3340RFX	11926	2000	Arctic/Arctic-like
KU198469_Canada_red fox_2001	KU198469	Canada	red fox	01N10254RFX	11924	2001	Arctic/Arctic-like
KU198470_Canada_red fox_2002	KU198470	Canada	red fox	02N2980RFX	11926	2002	Arctic/Arctic-like
KU198471_USA_red fox_2007	KU198471	USA	red fox	07V1483RFX	11926	2007	Arctic/Arctic-like
KU198472_Canada_arctic fox_2012	KU198472	Canada	arctic fox	12L1020AFX	11926	2012	Arctic/Arctic-like
KU198473_Canada_red fox_2012	KU198473	Canada	red fox	12N0215RFX	11927	2012	Arctic/Arctic-like
KU198474_Canada_red fox_2012	KU198474	Canada	red fox	12N0280RFX	11926	2012	Arctic/Arctic-like
KU198475_Canada_arctic fox_2013	KU198475	Canada	arctic fox	13L0040AFX	11926	2013	Arctic/Arctic-like
KU198476_Canada_arctic fox_2013	KU198476	Canada	arctic fox	13L0094AFX	11926	2013	Arctic/Arctic-like
KU198477_Canada_arctic fox_2013	KU198477	Canada	arctic fox	13N0473AFX	11927	2013	Arctic/Arctic-like
KU198478_Canada_arctic fox_2013	KU198478	Canada	arctic fox	13NO643AFX	11927	2013	Arctic/Arctic-like
KU946961_China_unknown_2009	KU946961	China	unknown		11924	2009	Asian
KX036361_Greenland_arctic fox_1990	KX036361	Greenland	arctic fox	RV1391-GRL-1-F-1990	11926	1990	Arctic/Arctic-like
KX036362_Greenland_arctic fox_2001	KX036362	Greenland	arctic fox	RV1415-GRL-4-F-2001	11901	2001	Arctic/Arctic-like
KX036363_Greenland_arctic fox_2002	KX036363	Greenland	arctic fox	RV1416-GRL-5-AF-2002	11926	2002	Arctic/Arctic-like
KX036364_Greenland_arctic fox_2002	KX036364	Greenland	arctic fox	RV1417-GRL-3-AF-2002	11926	2002	Arctic/Arctic-like
KX036365_Greenland_arctic fox_2002	KX036365	Greenland	arctic fox	RV1418-GRL-4-AF-2002	11926	2002	Arctic/Arctic-like
KX036366_Greenland_arctic fox_2002	KX036366	Greenland	arctic fox	RV1419-GRL-3-AF-2002	11926	2002	Arctic/Arctic-like
KX036367_Greenland_arctic fox_2002	KX036367	Greenland	arctic fox	RV1420-GRL-4-AF-2002	11926	2002	Arctic/Arctic-like
KX148100_French Guiana__Stenodermatinae sp._2009	KX148100	French Guiana	Stenodermatinae sp.	09035FRA	11922		New_World
KX148101_Egypt__Homo sapiens_1979	KX148101	Egypt	Homo sapiens	86092EGY	11923		Cosmopolitan
KX148102_Mexico__dog_1991	KX148102	Mexico	dog	91026MEX	11922		Cosmopolitan
KX148103_South Africa__Homo sapiens_1981	KX148103	South Africa	Homo sapiens	87021AFS	11922		Cosmopolitan
KX148104_Montenegro__cow_1978	KX148104	Montenegro	cattle	86058YOU	11923		Cosmopolitan
KX148105_Greenland__dog_1980	KX148105	Greenland	dog	86083GRO	11923		Arctic/Arctic-like
KX148106_USA__fox_1990	KX148106	USA	red fox	91005USA	11926		Arctic/Arctic-like
KX148107_Benin__cat_1986	KX148107	Benin	cat	86097BEN	11923		Cosmopolitan
KX148108_Nepal__cattle_2011	KX148108	Nepal	cattle	11001NEP	11925		Cosmopolitan
KX148109_Brazil__dog_1986	KX148109	Brazil	dog	86117BRE	11923		New_World
KX148110_Mexico__dog_1991	KX148110	Mexico	dog	91014MEX	11802	1991	Cosmopolitan
KX148111_Mexico__dog_1991	KX148111	Mexico	dog	91015MEX	11802	1991	Cosmopolitan
KX148112_Mexico__Homo sapiens_1991	KX148112	Mexico	Homo sapiens	91010MEX	11802	1991	Cosmopolitan
KX148113_Germany__fox_1991	KX148113	Germany	red fox	92002GER	11802	1991	Cosmopolitan
KX148114_Poland__fox_1995	KX148114	Poland	red fox	96104POL	11802	1995	Cosmopolitan
KX148115_Poland__fox_1996	KX148115	Poland	red fox	96250POL	11802	1996	Cosmopolitan
KX148116_Poland__fox_1996	KX148116	Poland	red fox	96256POL	11802	1996	Cosmopolitan
KX148117_Poland__fox_1997	KX148117	Poland	red fox	97046POL	11802	1997	Cosmopolitan
KX148118_Poland__raccoon dog_1994	KX148118	Poland	raccoon dog	96077POL	11803	1994	Cosmopolitan
KX148119_Poland__fox_1993	KX148119	Poland	red fox	96045POL	11800	1993	Cosmopolitan
KX148120_Poland__raccoon dog_1993	KX148120	Poland	raccoon dog	96140POL	11800	1993	Cosmopolitan
KX148121_Poland__fox_1993	KX148121	Poland	red fox	96056POL	11800	1993	Cosmopolitan
KX148122_Germany__fox_1991	KX148122	Germany	red fox	92012GER	11801	1991	Cosmopolitan
KX148123_Germany__fox_1991	KX148123	Germany	red fox	92017GER	11801	1991	Cosmopolitan
KX148124_Germany__fox_1991	KX148124	Germany	red fox	92010GER	11801	1991	Cosmopolitan
KX148125_Belgium__fox_1994	KX148125	Belgium	red fox	94033BEL	11801	1994	Cosmopolitan
KX148126_France__fox_1996	KX148126	France	red fox	96002FRA	11801	1996	Cosmopolitan
KX148127_France__fox_1991	KX148127	France	red fox	91047FRA	11801	1991	Cosmopolitan
KX148128_France__fox_1992	KX148128	France	red fox	92044FRA	11801	1992	Cosmopolitan
KX148129_Slovenia__fox_1994	KX148129	Slovenia	red fox	94091SLN	11801	1994	Cosmopolitan
KX148130_Slovenia__fox_1994	KX148130	Slovenia	red fox	94096SLN	11801	1994	Cosmopolitan
KX148131_Slovenia__fox_1994	KX148131	Slovenia	red fox	94086SLN	11801	1994	Cosmopolitan
KX148132_Slovenia__fox_1994	KX148132	Slovenia	red fox	94094SLN	11801	1994	Cosmopolitan
KX148133_Bosnia and Herzegovina__fox_1986	KX148133	Bosnia and Herzegovina	red fox	86111YOU	11801	1986	Cosmopolitan
KX148134_France__fox_1994	KX148134	France	red fox	94029FRA	11801	1994	Cosmopolitan
KX148135_Germany__fox_1991	KX148135	Germany	red fox	92001GER	11801	1991	Cosmopolitan
KX148136_Hungary__fox_1993	KX148136	Hungary	red fox	93083HON	11800	1993	Cosmopolitan
KX148137_Hungary__fox_1993	KX148137	Hungary	red fox	93089HON	11800	1993	Cosmopolitan
KX148138_Hungary__fox_1993	KX148138	Hungary	red fox	93091HON	11801	1993	Cosmopolitan
KX148139_Hungary__fox_1993	KX148139	Hungary	red fox	93093HON	11800	1993	Cosmopolitan
KX148140_Serbia__fox_1986	KX148140	Serbia	red fox	86109YOU	11801	1986	Cosmopolitan
KX148141_Poland__fox_1992	KX148141	Poland	red fox	96135POL	11801	1992	Cosmopolitan
KX148142_Poland__fox_1994	KX148142	Poland	red fox	96177POL	11801	1994	Cosmopolitan
KX148143_Hungary__fox_1993	KX148143	Hungary	red fox	93080HON	11802	1993	Cosmopolitan
KX148144_Slovenia__fox_1994	KX148144	Slovenia	red fox	94099SLN	11801	1994	Cosmopolitan
KX148145_Bosnia and Herzegovina__wolf_1986	KX148145	Bosnia and Herzegovina	wolf	86054YOU	11801	1986	Cosmopolitan
KX148146_Finland__fox_1993	KX148146	Finland	red fox	93046FIN	11801	1993	Cosmopolitan
KX148147_Finland__raccoon dog_1988	KX148147	Finland	raccoon dog	93048FIN	11801	1988	Cosmopolitan
KX148148_Estonia__fox_1992	KX148148	Estonia	red fox	93038EST	11801	1992	Cosmopolitan
KX148149_Estonia__raccoon dog_1991	KX148149	Estonia	raccoon dog	93039EST	11801	1991	Cosmopolitan
KX148150_Poland__raccoon dog_1986	KX148150	Poland	raccoon dog	96026POL	11801	1986	Cosmopolitan
KX148151_Poland__fox_1996	KX148151	Poland	red fox	96042POL	11801	1996	Cosmopolitan
KX148152_Poland__raccoon dog_1996	KX148152	Poland	raccoon dog	96142POL	11802	1996	Cosmopolitan
KX148153_Poland__raccoon dog_1996	KX148153	Poland	raccoon dog	96097POL	11801	1996	Cosmopolitan
KX148154_Poland__raccoon dog_1997	KX148154	Poland	raccoon dog	97078POL	11801	1997	Cosmopolitan
KX148155_Estonia__fox_1993	KX148155	Estonia	red fox	93041EST	11801	1993	Cosmopolitan
KX148156_Estonia__raccoon dog_1991	KX148156	Estonia	raccoon dog	93042EST	11802	1991	Cosmopolitan
KX148157_Estonia__raccoon dog_1993	KX148157	Estonia	raccoon dog	93043EST	11801	1993	Cosmopolitan
KX148158_Estonia__fox_1993	KX148158	Estonia	red fox	93105EST	11801	1993	Cosmopolitan
KX148159_Iran__sheep_1974	KX148159	Iran	sheep	86082IRA	11801	1974	Cosmopolitan
KX148160_Hungary__Homo sapiens_1991	KX148160	Hungary	Homo sapiens	92015HON	11801	1991	Cosmopolitan
KX148161_Serbia__fox_1972	KX148161	Serbia	red fox	86133SER	11801	1972	Cosmopolitan
KX148162_Turkey__dog_1993	KX148162	Turkey	dog	94002TUR	11801	1993	Cosmopolitan
KX148163_Turkey__dog_1993	KX148163	Turkey	dog	94016TUR	11801	1993	Cosmopolitan
KX148164_Turkey__dog_1993	KX148164	Turkey	dog	93100TUR	11801	1993	Cosmopolitan
KX148165_Turkey__dog_1993	KX148165	Turkey	dog	94009TUR	11802	1993	Cosmopolitan
KX148166_Turkey__dog_1993	KX148166	Turkey	dog	94001TUR	11801	1993	Cosmopolitan
KX148167_Turkey__dog_1993	KX148167	Turkey	dog	94005TUR	11801	1993	Cosmopolitan
KX148168_Saudi Arabia__fox_1987	KX148168	Saudi Arabia	fox	87006ARS	11801	1987	Cosmopolitan
KX148169_Oman__camel_1990	KX148169	Oman	camel	91034OMA	11801	1990	Cosmopolitan
KX148170_Oman__fox_1990	KX148170	Oman	fox	91035OMA	11801	1990	Cosmopolitan
KX148171_United Arab Emirates__fox_1991	KX148171	United Arab Emirates	fox	91024EAU	11801	1991	Cosmopolitan
KX148172_Saudi Arabia__horse_1987	KX148172	Saudi Arabia	horse	87007ARS	11801	1987	Cosmopolitan
KX148173_Saudi Arabia__fox_1997	KX148173	Saudi Arabia	fox	97139ARS	11801	1997	Cosmopolitan
KX148174_Saudi Arabia__fox_1998	KX148174	Saudi Arabia	fox	98001ARS	11801	1998	Cosmopolitan
KX148175_Saudi Arabia__fox_1998	KX148175	Saudi Arabia	fox	99004ARS	11801	1998	Cosmopolitan
KX148176_Saudi Arabia__fox_2004	KX148176	Saudi Arabia	fox	04034ARS	11801	2004	Cosmopolitan
KX148177_Israel__fox_1996	KX148177	Israel	red fox	96317ISR	11801	1996	Cosmopolitan
KX148178_Israel__dog_1996	KX148178	Israel	dog	96306ISR	11801	1996	Cosmopolitan
KX148179_Israel__jackal_1996	KX148179	Israel	jackal	96314ISR	11801	1996	Cosmopolitan
KX148180_Israel__fox_1993	KX148180	Israel	red fox	93030ISR	11801	1993	Cosmopolitan
KX148181_Israel__dog_1996	KX148181	Israel	dog	96312ISR	11801	1996	Cosmopolitan
KX148182_Israel__dog_1996	KX148182	Israel	dog	96307ISR	11801	1996	Cosmopolitan
KX148183_Israel__fox_1993	KX148183	Israel	red fox	93031ISR	11801	1993	Cosmopolitan
KX148184_Israel__cattle_1996	KX148184	Israel	cattle	96324ISR	11801	1996	Cosmopolitan
KX148185_Iran__wolf_1996	KX148185	Iran	wolf	96299IRA	11801	1996	Cosmopolitan
KX148186_Iran__wolf_1984	KX148186	Iran	wolf	87002IRA	11801	1984	Cosmopolitan
KX148187_Iran__jackal_1996	KX148187	Iran	jackal	96320IRA	11801	1996	Cosmopolitan
KX148188_Iran__wolf_1991	KX148188	Iran	wolf	93009IRA	11801	1991	Cosmopolitan
KX148189_Iran__dog_1985	KX148189	Iran	dog	86081IRA	11801	1985	Cosmopolitan
KX148190_Iran__jackal_1976	KX148190	Iran	jackal	93008IRA	11801	1976	Cosmopolitan
KX148191_Israel__jackal_1993	KX148191	Israel	jackal	93032ISR	11802	1993	Cosmopolitan
KX148192_Israel__dog_1993	KX148192	Israel	dog	93033ISR	11802	1993	Cosmopolitan
KX148193_Morocco__dog_2008	KX148193	Morocco	dog	08342FRA	11805	2008	Cosmopolitan
KX148194_Morocco__dog_1989	KX148194	Morocco	dog	89017MAR	11805	1989	Cosmopolitan
KX148195_Morocco__dog_2004	KX148195	Morocco	dog	04031FRA	11804	2004	Cosmopolitan
KX148196_Morocco__dog_1990	KX148196	Morocco	dog	90016MAR	11804	1990	Cosmopolitan
KX148197_Algeria__dog_2015	KX148197	Algeria	dog	15006FRA	11804	2015	Cosmopolitan
KX148198_Somalia__dog_1993	KX148198	Somalia	dog	93128SOM	11804	1993	Cosmopolitan
KX148199_Somalia__jackal_1993	KX148199	Somalia	jackal	93006SOM	11804	1993	Cosmopolitan
KX148200_Ethiopia__dog_1988	KX148200	Ethiopia	dog	88008ETH	11807	1988	Cosmopolitan
KX148201_Nigeria__dog_1986	KX148201	Nigeria	dog	86003BRE	11805	1986	Cosmopolitan
KX148202_Gabon__dog_1995	KX148202	Gabon	dog	95049GAB	11804	1995	Cosmopolitan
KX148203_Mozambique__dog_1986	KX148203	Mozambique	dog	86031MOZ	11801	1986	Cosmopolitan
KX148204_Namibia__dog_1992	KX148204	Namibia	dog	92030NAM	11800	1992	Cosmopolitan
KX148205_Rwanda__dog_1994	KX148205	Rwanda	dog	94289RWA	11801	1994	Cosmopolitan
KX148206_Tanzania__dog_1996	KX148206	Tanzania	dog	96013TAN	11801	1996	Cosmopolitan
KX148207_Kenya__Homo sapiens_2014	KX148207	Kenya	Homo sapiens	14015ITA	11801	2014	Cosmopolitan
KX148208_Central African Republic__dog_1992	KX148208	Central African Republic	dog	92029CAR	11802	1992	Cosmopolitan
KX148209_Madagascar__dog_2004	KX148209	Madagascar	dog	04033MAD	11801	2004	Cosmopolitan
KX148210_Madagascar__Homo sapiens_1998	KX148210	Madagascar	Homo sapiens	98002MAD	11801	1998	Cosmopolitan
KX148211_Madagascar__dog_1986	KX148211	Madagascar	dog	86046MAD	11801	1986	Cosmopolitan
KX148212_Iran__jackal_1993	KX148212	Iran	jackal	93019IRA	11802	1993	Cosmopolitan
KX148213_USA__skunk_1982	KX148213	USA	skunk	91001USA	11801	1982	Cosmopolitan
KX148214_Brazil__dog_1995	KX148214	Brazil	dog	95023BRE	11803	1995	Cosmopolitan
KX148215_Brazil__dog_1995	KX148215	Brazil	dog	95022BRE	11803	1995	Cosmopolitan
KX148216_Brazil__dog_1986	KX148216	Brazil	dog	86001BRE	11802	1986	Cosmopolitan
KX148217_Brazil__dog_1986	KX148217	Brazil	dog	86123BRE	11804	1986	Cosmopolitan
KX148218_Botswana__wild cat_2009	KX148218	Botswana	wild cat	14016BOT	11800	2009	Cosmopolitan
KX148219_Botswana__honey badger_2009	KX148219	Botswana	honey badger	14017BOT	11800	2009	Cosmopolitan
KX148220_South Africa__mongoose_2013	KX148220	South Africa	mongoose	15001AFS	11805	2013	Cosmopolitan
KX148221_South Africa__squirrel_2014	KX148221	South Africa	squirrel	15003AFS	11805	2014	Cosmopolitan
KX148222_South Africa__mongoose_2014	KX148222	South Africa	mongoose	15002AFS	11804	2014	Cosmopolitan
KX148223_South Africa__feline_2000	KX148223	South Africa	feline	14018AFS	11802	2000	Cosmopolitan
KX148224_USA__skunk_1991	KX148224	USA	skunk	91004USA	11804	1991	Arctic/Arctic-like
KX148225_Afghanistan__dog_2002	KX148225	Afghanistan	dog	02052AFG	11806	2002	Arctic/Arctic-like
KX148226_Afghanistan__dog_2002	KX148226	Afghanistan	dog	04035AFG	11806	2002	Arctic/Arctic-like
KX148227_Afghanistan__dog_2004	KX148227	Afghanistan	dog	04029AFG	11806	2004	Arctic/Arctic-like
KX148228_Nepal__dog_1998	KX148228	Nepal	dog	99001NEP	11810		Arctic/Arctic-like
KX148229_Niger__dog_1990	KX148229	Niger	dog	90012NIG	11801	1990	Cosmopolitan
KX148230_Burkina Faso__dog_1995	KX148230	Burkina Faso	dog	95047HAV	11803	1995	Cosmopolitan
KX148231_Niger__dog_1990	KX148231	Niger	dog	90010NIG	11801	1990	Cosmopolitan
KX148232_Cote d'Ivoire__dog_1992	KX148232	Cote d'Ivoire	dog	92037CI	11801	1992	Cosmopolitan
KX148233_Cote d'Ivoire__dog_1992	KX148233	Cote d'Ivoire	dog	92038CI	11801	1992	Cosmopolitan
KX148234_Burkina Faso__dog_1986	KX148234	Burkina Faso	dog	86036HAV	11801	1986	Cosmopolitan
KX148235_Cote d'Ivoire__dog_2001	KX148235	Cote d'Ivoire	dog	01007CI	11801	2001	Cosmopolitan
KX148236_Mauritania__dog_1993	KX148236	Mauritania	dog	93011MAU	11802	1993	Cosmopolitan
KX148237_Mauritania__dog_1993	KX148237	Mauritania	dog	93012MAU	11801	1993	Cosmopolitan
KX148238_Senegal__dog_1991	KX148238	Senegal	dog	93003SEN	11801	1991	Cosmopolitan
KX148239_Senegal__dog_1992	KX148239	Senegal	dog	93005SEN	11801	1992	Cosmopolitan
KX148240_Chad__dog_1990	KX148240	Chad	dog	90021TCH	11801	1990	Cosmopolitan
KX148241_Chad__dog_1996	KX148241	Chad	dog	96009TCH	11801	1996	Cosmopolitan
KX148242_Cameroon__dog_1994	KX148242	Cameroon	dog	95002CAM	11801	1994	Cosmopolitan
KX148243_Cameroon__dog_1987	KX148243	Cameroon	dog	88003CAM	11801	1987	Cosmopolitan
KX148244_Guinea__dog_1990	KX148244	Guinea	dog	90024GUI	11802	1990	Cosmopolitan
KX148245_Nepal__buffalo_2009	KX148245	Nepal	buffalo	09029NEP	11803	2009	Cosmopolitan
KX148246_India__Homo sapiens_1997	KX148246	India	Homo sapiens	97002IND	11803	1997	Asian
KX148247_Myanmar__dog_1999	KX148247	Myanmar	dog	99009BIR	11801	1999	Asian
KX148248_Myanmar__dog_1999	KX148248	Myanmar	dog	99015BIR	11801	1999	Asian
KX148249_Cambodia__dog_1998	KX148249	Cambodia	dog	02006CBG	11802	1998	Asian
KX148250_Cambodia__dog_1999	KX148250	Cambodia	dog	99016CBG	11802	1999	Asian
KX148251_Cambodia__dog_1998	KX148251	Cambodia	dog	99011CBG	11802	1998	Asian
KX148252_Cambodia__dog_1999	KX148252	Cambodia	dog	99008CBG	11802	1999	Asian
KX148253_Cambodia__dog_1998	KX148253	Cambodia	dog	99012CBG	11802	1998	Asian
KX148254_Viet Nam__dog_2001	KX148254	Viet Nam	dog	01016VNM	11802	2001	Asian
KX148255_Laos__dog_1999	KX148255	Laos	dog	99010LAO	11802	1999	Asian
KX148256_Laos__dog_2002	KX148256	Laos	dog	02004LAO	11802	2002	Asian
KX148257_Laos__dog_2002	KX148257	Laos	dog	02005LAO	11802	2002	Asian
KX148258_Laos__dog_2002	KX148258	Laos	dog	02003LAO	11802	2002	Asian
KX148259_Philippines__dog_1994	KX148259	Philippines	dog	94272PHI	11803	1994	Asian
KX148260_Philippines__dog_2004	KX148260	Philippines	dog	04030PHI	11804	2004	Asian
KX148261_Philippines__dog_1994	KX148261	Philippines	dog	94281PHI	11800	1994	Asian
KX148262_Philippines__dog_1994	KX148262	Philippines	dog	94278PHI	11800	1994	Asian
KX148263_Philippines__dog_1994	KX148263	Philippines	dog	94275PHI	11800	1994	Asian
KX148264_China__dog_1994	KX148264	China	dog	02046CHI	11800	1994	Asian
KX148265_China__dog_1998	KX148265	China	dog	98011CHI	11802	1998	Asian
KX148266_Indonesia__dog_2003	KX148266	Indonesia	dog	03003INDO	11802	2003	Asian
KX148267_China__Homo sapiens_1992	KX148267	China	Homo sapiens	02050CHI	11805	1992	Asian
KX148268_French Guiana__dog_1990	KX148268	French Guiana	dog	90001FRA	11801	1990	New_World
KX148269_Argentina__Tadarida brasiliensis_1997	KX148269	Argentina	Brazilian free-tailed bat	97004ARG	11802	1997	New_World
LC029889_Uganda_cattle_2009	LC029889	Uganda	cattle	UGbv13	11923	2009	Cosmopolitan
LM645015_Greenland_arctic fox_2006	LM645015	Greenland	arctic fox		11858	2006	Arctic/Arctic-like
LM645016_Greenland_arctic fox_2006	LM645016	Greenland	arctic fox		11858	2006	Arctic/Arctic-like
LM645017_Greenland_arctic fox_2005	LM645017	Greenland	arctic fox		11858	2005	Arctic/Arctic-like
LM645018_Greenland_arctic fox_2006	LM645018	Greenland	arctic fox		11858	2006	Arctic/Arctic-like
LM645019_Greenland_arctic fox_2010	LM645019	Greenland	arctic fox		11858	2010	Arctic/Arctic-like
LM645021_Greenland_arctic fox_2006	LM645021	Greenland	arctic fox		11859	2006	Arctic/Arctic-like
LM645022_Greenland_dog_2006	LM645022	Greenland	dog		11858	2006	Arctic/Arctic-like
LM645023_Greenland_arctic fox_2006	LM645023	Greenland	arctic fox		11859	2006	Arctic/Arctic-like
LM645024_Greenland_arctic fox_2006	LM645024	Greenland	arctic fox		11858	2006	Arctic/Arctic-like
LM645025_Greenland_arctic fox_2006	LM645025	Greenland	arctic fox		11860	2006	Arctic/Arctic-like
LM645026_Greenland_arctic fox_2006	LM645026	Greenland	arctic fox		11858	2006	Arctic/Arctic-like
LM645027_Greenland_arctic fox_2006	LM645027	Greenland	arctic fox		11858	2006	Arctic/Arctic-like
LM645028_Greenland_arctic fox_2006	LM645028	Greenland	arctic fox		11859	2006	Arctic/Arctic-like
LM645029_Greenland_arctic fox_2007	LM645029	Greenland	arctic fox		11858	2007	Arctic/Arctic-like
LM645030_Greenland_arctic fox_2007	LM645030	Greenland	arctic fox		11858	2007	Arctic/Arctic-like
LM645031_Greenland_arctic fox_2006	LM645031	Greenland	arctic fox		11858	2006	Arctic/Arctic-like
LM645032_Greenland_arctic fox_2010	LM645032	Greenland	arctic fox		11858	2010	Arctic/Arctic-like
LM645033_Greenland_arctic fox_2010	LM645033	Greenland	arctic fox		11858	2010	Arctic/Arctic-like
LM645034_Greenland_arctic fox_2009	LM645034	Greenland	arctic fox		11858	2009	Arctic/Arctic-like
LM645035_Greenland_arctic fox_2010	LM645035	Greenland	arctic fox		11858	2010	Arctic/Arctic-like
LM645036_Greenland_arctic fox_2010	LM645036	Greenland	arctic fox		11858	2010	Arctic/Arctic-like
LM645037_Greenland_arctic fox_2008	LM645037	Greenland	arctic fox		11859	2008	Arctic/Arctic-like
LM645038_Greenland_arctic fox_2009	LM645038	Greenland	arctic fox		11858	2009	Arctic/Arctic-like
LM645039_Greenland_sheep_2009	LM645039	Greenland	sheep		11861	2009	Arctic/Arctic-like
LM645040_Greenland_sheep_2009	LM645040	Greenland	sheep		11860	2009	Arctic/Arctic-like
LM645041_Greenland_arctic fox_2008	LM645041	Greenland	arctic fox		11860	2008	Arctic/Arctic-like
LM645042_Greenland_arctic fox_2009	LM645042	Greenland	arctic fox		11860	2009	Arctic/Arctic-like
LM645043_Greenland_arctic fox_2010	LM645043	Greenland	arctic fox		11859	2010	Arctic/Arctic-like
LM645044_Greenland_sheep_2011	LM645044	Greenland	sheep		11860	2011	Arctic/Arctic-like
LM645045_Greenland_arctic fox_2007	LM645045	Greenland	arctic fox		11859	2007	Arctic/Arctic-like
LM645046_Greenland_cat_2006	LM645046	Greenland	cat		11859	2006	Arctic/Arctic-like
LM645047_Greenland_arctic fox_2008	LM645047	Greenland	arctic fox		11860	2008	Arctic/Arctic-like
LM645048_Greenland_arctic fox_2005	LM645048	Greenland	arctic fox		11859	2005	Arctic/Arctic-like
LM645049_Greenland_arctic fox_2007	LM645049	Greenland	arctic fox		11858	2007	Arctic/Arctic-like
LM645050_Greenland_arctic fox_2007	LM645050	Greenland	arctic fox		11858	2007	Arctic/Arctic-like
LM645053_Greenland_arctic fox_2007	LM645053	Greenland	arctic fox		11859	2007	Arctic/Arctic-like
LM645054_Greenland_sheep_2007	LM645054	Greenland	sheep		11859	2007	Arctic/Arctic-like
LM645055_Greenland_arctic fox_2006	LM645055	Greenland	arctic fox		11860	2006	Arctic/Arctic-like
LM645056_Greenland_arctic fox_2008	LM645056	Greenland	arctic fox		11860	2008	Arctic/Arctic-like
LN879481_Germany_red fox_1998	LN879481	Germany	red fox		11922	1998	Cosmopolitan
LT598537_Canada_arctic fox_1977	LT598537	Canada	arctic fox	13232-NT-F	11926	1977	Arctic/Arctic-like
LT598538_Greenland_arctic fox_2013	LT598538	Greenland	arctic fox	Gra_02.13-2-F	11925	2013	Arctic/Arctic-like
LT598539_Greenland_arctic fox_2013	LT598539	Greenland	arctic fox	Gra_01.13-2-F	11926	2013	Arctic/Arctic-like
LT598540_Greenland_arctic fox_2014	LT598540	Greenland	arctic fox	Gra_02.14-4-F	11925	2014	Arctic/Arctic-like
LT598541_Greenland_arctic fox_2013	LT598541	Greenland	arctic fox	Gra_03.13-1-F	11926	2013	Arctic/Arctic-like
LT598542_Greenland_arctic fox_2014	LT598542	Greenland	arctic fox	Gra_03.14-4-F	11926	2014	Arctic/Arctic-like
LT598543_Greenland_arctic fox_2014	LT598543	Greenland	arctic fox	Gra_01.14-3-F	11926	2014	Arctic/Arctic-like
