# Supplementary material for: Defining objective clusters for rabies virus sequences using affinity propagation clustering
Source: PLoS Negl Trop Dis. 2018 Jan 22;12(1):e0006182. doi: 10.1371/journal.pntd.0006182 (PMC5794188; doi:10.1371/journal.pntd.0006182)
Supplement: S2 Table — (XLSX) [file pntd.0006182.s002.xlsx]

## Sheet: 61 documents from G
Name	Accession	Country of origin	Species	Isolate ID	Sequence Length	Year
AB817099	AB817099	Sri Lanka	human	G-08-10	1575	2010
AB817100	AB817100	Sri Lanka	human	G-225-09	1575	2009
AB817101	AB817101	Sri Lanka	human	G-63-09	1575	2009
AB817102	AB817102	Sri Lanka	human	H-1098-09	1575	2009
AB817103	AB817103	Sri Lanka	human	H-1123-08	1575	2008
AB817104	AB817104	Sri Lanka	human	H-1125-08	1575	2008
AB817105	AB817105	Sri Lanka	human	H-1141-08	1575	2008
AB817106	AB817106	Sri Lanka	human	H-1202-09	1575	2009
AB817107	AB817107	Sri Lanka	human	H-1218-08	1575	2008
AB817108	AB817108	Sri Lanka	human	H-1226-08	1575	2008
AB817109	AB817109	Sri Lanka	human	H-1227-09	1575	2009
AB817110	AB817110	Sri Lanka	human	H-1272-09	1575	2009
AB817111	AB817111	Sri Lanka	human	H-1275-09	1575	2009
AB817112	AB817112	Sri Lanka	human	H-1281-08	1575	2008
AB817113	AB817113	Sri Lanka	human	H-1282-09	1575	2009
AB817114	AB817114	Sri Lanka	human	H-1283-09	1575	2009
AB817115	AB817115	Sri Lanka	feline	H-1366-09	1575	2009
AB817116	AB817116	Sri Lanka	human	H-15-09	1575	2009
AB817117	AB817117	Sri Lanka	human	H-1553-08	1575	2008
AB817118	AB817118	Sri Lanka	human	H-156-09	1575	2009
AB817119	AB817119	Sri Lanka	human	H-219-08	1575	2008
AB817120	AB817120	Sri Lanka	human	H-224-09	1575	2009
AB817121	AB817121	Sri Lanka	human	H-251-10	1575	2010
AB817122	AB817122	Sri Lanka	human	H-262-10	1575	2010
AB817123	AB817123	Sri Lanka	human	H-305-09	1575	2009
AB817124	AB817124	Sri Lanka	human	H-320-09	1575	2009
AB817125	AB817125	Sri Lanka	human	H-321-09	1575	2009
AB817126	AB817126	Sri Lanka	human	H-341-10	1575	2010
AB817127	AB817127	Sri Lanka	human	H-36-09	1575	2009
AB817128	AB817128	Sri Lanka	human	H-395-09	1575	2009
AB817129	AB817129	Sri Lanka	human	H-425-09	1575	2009
AB817130	AB817130	Sri Lanka	human	H-439-09	1575	2009
AB817131	AB817131	Sri Lanka	human	H-445-10	1575	2010
AB817132	AB817132	Sri Lanka	human	H-457-09	1575	2009
AB817133	AB817133	Sri Lanka	human	H-464-09	1575	2009
AB817134	AB817134	Sri Lanka	human	H-557-10	1575	2010
AB817135	AB817135	Sri Lanka	human	H-595-09	1575	2009
AB817136	AB817136	Sri Lanka	human	H-620-10	1575	2010
AB817137	AB817137	Sri Lanka	human	H-635-10	1575	2010
AB817138	AB817138	Sri Lanka	human	H-651-09	1575	2009
AB817139	AB817139	Sri Lanka	human	H-689-09	1575	2009
AB817140	AB817140	Sri Lanka	human	H-802-09	1575	2009
AB817141	AB817141	Sri Lanka	human	H-872-09	1575	2009
AB817142	AB817142	Sri Lanka	human	H-889-09	1575	2009
AB817143	AB817143	Sri Lanka	human	H-920-09	1575	2009
AB817144	AB817144	Sri Lanka	human	H-921-09	1575	2009
AB817145	AB817145	Sri Lanka	human	H-925-09	1575	2009
AB817146	AB817146	Sri Lanka	human	H-951-09	1575	2009
AF325489	AF325489	Nepal	Dog	NEP1-DG	2091	1989
EU086156	EU086156	Sri Lanka	Dog	94257SRI	1575	1986
JQ685992	JQ685992	Sri Lanka	bovine	SL-cow	1575
JX944575	JX944575	Nepal		4403-12	1575
JX944576	JX944576	Nepal	Dog	4403-14	1575	2008
JX944578	JX944578	Nepal	Dog	4403-17	1575	2009
JX944588	JX944588	Nepal	bovine	3878-73(11003NEP)	1575	2009
JX987721	JX987721	Nepal	bovine	09029NEP	1575	2003
JX987724	JX987724	Nepal	bovine	11001NEP	1575	2009
KC792230	KC792230	Nepal	vaccine strain	Nepal_28	1572	2010
KC792231	KC792231	Nepal	vaccine strain	Nepal_29	1572	2010
KC792234	KC792234	Nepal	Dog	Nepal_35	1572	2003
KU888644	KU888644	Nepal	water buffalo	09029NEP	1575	2003
